# Supplementary material for: The Role of the Gut Microbiota in Sanfilippo Syndrome’s Physiopathology: An Approach in Two Affected Siblings
Source: Int J Mol Sci. 2024 Aug 14;25(16):8856. doi: 10.3390/ijms25168856 (PMC11354487; doi:10.3390/ijms25168856)
Supplement: Supplementary file 1 [file ijms-25-08856-s001.zip]

Archive with 2 entries (2 files):
- ijms-3095115-supplementary/Supplementary Table S1 ASV from 16S data.xlsx
- ijms-3095115-supplementary/Supplementary Tables S2 and S3.pdf
